# Supplementary material for: Efficient Photosynthesis of Value-Added Chemicals by Electrocarboxylation of Bromobenzene with CO2 Using a Solar Energy Conversion Device
Source: Int J Mol Sci. 2024 Oct 1;25(19):10608. doi: 10.3390/ijms251910608 (PMC11476564; doi:10.3390/ijms251910608)
Supplement: Supplementary file 1 [file ijms-25-10608-s001.zip]

Archive with 1 entries (1 files):
- ijms-3232745-supplementary.pdf
